# Supplementary material for: Literature Cases Summarized Based on Their Polysomnographic Findings in Rett Syndrome
Source: Int J Environ Res Public Health. 2022 Mar 14;19(6):3422. doi: 10.3390/ijerph19063422 (PMC8955319; doi:10.3390/ijerph19063422)
Supplement: Supplementary file 1 [file ijerph-19-03422-s001.zip]

Archive with 1 entries (1 files):
- ijerph-1618073-supplementary.pdf
